# Supplementary material for: Nutritional Intake in Venovenous ECMO Patients: A Single-Center Study in a North American PICU
Source: Nutrients. 2024 Nov 7;16(22):3813. doi: 10.3390/nu16223813 (PMC11597126; doi:10.3390/nu16223813)
Supplement: Supplementary file 1 [file nutrients-16-03813-s001.zip]

Archive with 1 entries (1 files):
- nutrients-3279411-supplementary.pdf
